# Supplementary material for: Real-World Outcomes of Primary Versus Interval Debulking Surgery in a Multicenter Cohort of Advanced Ovarian Cancer Patients Treated with Bevacizumab
Source: Cancers (Basel). 2026 Mar 2;18(5):805. doi: 10.3390/cancers18050805 (PMC12984216; doi:10.3390/cancers18050805)
Supplement: Supplementary file 1 [file cancers-18-00805-s001.zip]

Archive with 1 entries (1 files):
- cancers-4133953-supplementary.pdf
